# Supplementary material for: DH2-dependent trans-acting siRNAs regulate leaf and lemma development in rice
Source: Front Plant Sci. 2025 Jan 27;15:1534038. doi: 10.3389/fpls.2024.1534038 (PMC11808002; doi:10.3389/fpls.2024.1534038)
Supplement: Supplementary Table 1 — Primers in this study. [file Table1.xlsx]

## Sheet: Sheet1
Primer name	Sequence (from 5' to 3')	Purpose
ACTIN-F	GACCCAGATCATGTTTGAGACCT	OsActin1 qRT-PCR
ACTIN-R	CAGTGTGGCTGACACCATCAC
tasiR-ARF-qF	GGACCTTCTTGACCTTGCAA	tasiR-ARF qRT-PCR
tasiR-ARF-qR	GTGCAGGGTCCGAGGT
AGO7-qF	GAAGTTATGTGGTGAGGAC	OsAGO7 qRT-PCR
AGO7-qR	TGGAGGTAATCTTGTGGAA
OsARF2-qF	GGCGATGAAGTGGATTGTG	OsARF2 qRT-PCR
OsARF2-qR	TATCAACGACCCTGCCAAC
OsARF3-qF	GCGGAGGGCGAGGTATTTG	OsARF3 qRT-PCR
OsARF3-qR	AGCAGCCCGACGAGGAACAG
OsARF4-qF	GAGCCCTTCAGAGTTCATT	OsARF4 qRT-PCR
OsARF4-qR	GTGCCTCTTCTCCTTCAAA
OsARF14-qF	CCCTCGTCGGTTCTGATGT	OsARF14 qRT-PCR
OsARF14-qR	TGATTTCGCTCGGCGTTTG
OsARF15-qF	GGAGGTTCCGCCATATTTA	OsARF15 qRT-PCR
OsARF15-qR	CACTTTCTGTAGCCACTGC
U6-qF	GGAACGATACAGAGAAGATTAGC	U6 qRT-PCR
U6-qR	TGGAACGCTTCACGAATTTGCG
OsARF2-ish-F1	CTGCCGCAAGCATCCTCTC	Primers used for OsARF2 in situ hydridization antisense probe amplification
OsARF2-ish-sp6-R1	AGATTTAGGTGACACTATAGAACAACGACCCTGCCAACAACA
OsARF3-ish-F1	CCCTGTCAACTGTGCCACCTT	Primers used for OsARF3 in situ hydridization antisense probe amplification
OsARF3-ish-sp6-R1	AGATTTAGGTGACACTATAGAA GGGCATGAAGAGCACCAGGC
OsARF4-ish-F1	GCAAGACTCAGGTTGCTTCGAC	Primers used for OsARF4 in situ hydridization antisense probe amplification
OsARF4-ish-sp6-R1	AGATTTAGGTGACACTATAGAA TCTGATTTGTTGGGCATCGG
OsARF14--ish-F1	TCGTCAAAGGTATCTTCTCCCTCG	Primers used for OsARF14 in situ hydridization antisense probe amplification
OsARF14-ish-sp6-R1	AGATTTAGGTGACACTATAGAA GCAGCACACAGGGCATGAAGA
OsARF15--ish-F1	ACAACTTCATGGCCGTGCTG	Primers used for OsARF15 in situ hydridization antisense probe amplification
OsARF15-ish-sp6-R1	AGATTTAGGTGACACTATAGAA TAGCACAACTATTGCCCAGGG
tasiR-ARF-ish	TGGGTCTTACAAGGTCAAGAA	Primers used for tasiR-ARF in situ hydridization antisense probe
DH2-com-F1	CGGCTGGTGTTCCGATGTCA	Primers used for genetic complementarity
DH2-com-R1	TTATCCCTTCCACTCCTAACAATACACTTA	Primers used for genetic complementarity
DH2-com-F2	TTGCTTGGTTGGCCTCAATCTCT	Primers used for genetic complementarity
DH2-com-R2	TTGCTTGGTTGGCCTCAATCTCT	Primers used for genetic complementarity
