# Supplementary material for: DH2-dependent trans-acting siRNAs regulate leaf and lemma development in rice
Source: Front Plant Sci. 2025 Jan 27;15:1534038. doi: 10.3389/fpls.2024.1534038 (PMC11808002; doi:10.3389/fpls.2024.1534038)
Supplement: Supplementary Table 2 — Information of plant proteins used for phylogenetic analysis. [file Table2.xlsx]

## Sheet: Sheet1
Protein names	Accession numbers	Species names
XP 020164613.1	XP 020164613.1	Aegilops tauschii subsp.
TaAGO7	XP 044333910.1	Triticum aestivum L.
BdAGO7	XP 013649870.2	Brachypodium distachyon
ZmAGO7	PWZ56526.1	Zea mays L.
SbAGO7	XP 002465102.2	Sorghum bicolor
AtAGO7	OAP16248.1	Arabidopsis thaliana
ElAGO7	XP 019709954.1	Elaeis guineensis
HdAGO7	XP 008787212.2	Phoenix dactylifera
GhAGO7	XP 016751780.2	Gossypium hirsutum
TcAGO7	EOY01823.1	Theobroma cacao
AtAGO2	OAP12962.1	Arabidopsis thaliana
AtAGO3	NP 001322306.1	Arabidopsis thaliana
AtAGO9	OAO96317.1	Arabidopsis thaliana
AtAGO10	7SVA A:125-988	Arabidopsis thaliana
AtAGO5	OAP08078.1	Arabidopsis thaliana
AtARF3	AAB62404.1	Arabidopsis thaliana
AtARF4	NP_200853.1	Arabidopsis thaliana
AtARF2	NP_001330603.1	Arabidopsis thaliana
AtARF8	NP_001403679.1	Arabidopsis thaliana
AtARF6	NP_001031115.1	Arabidopsis thaliana
OsAGO7	NP 001405268.1	Oryza sativa L.
OsAGO2	NP 001406794.1	Oryza sativa L.
OsAGO3	NP 001406795.1	Oryza sativa L.
OsAGO17	NP 001396273.1	Oryza sativa L.
OsAGO4B	NP 001405999.1	Oryza sativa L.
OsAGO4A	NP 001415038.1	Oryza sativa L.
OsAGO9	BAC84805.1	Oryza sativa L.
OsAGO18	NP 001409080.1	Oryza sativa L.
OsAGO1B	NP 001391826.1	Oryza sativa L.
OsAGO1A	NP_001190464.1	Oryza sativa L.
OsAGO1D	NP 001389896.1	Oryza sativa L.
OsAGO1C	NP 001410808.1	Oryza sativa L.
OsAGO5	XP 066164335.1	Oryza sativa L.
OsAGO12	NP 001405763.1	Oryza sativa L.
OsAGO13	Q852N2.1:7-762	Oryza sativa L.
OsAGO14	NP 001408940.1	Oryza sativa L.
OsARF2	ABG22497.1	Oryza sativa L.
OsARF3	NP_001395963.1	Oryza sativa L.
OsARF14	NP_001407633.1	Oryza sativa L.
OsARF15	XP_025881422.1	Oryza sativa L.
OsARF1	CAC83756.1	Oryza sativa L.
OsARF23	NP_001391394.1	Oryza sativa L.
OsARF24	NP_001391660.1	Oryza sativa L.
OsARF7	NP_001403601.1	Oryza sativa L.
OsARF9	CNP_001406282.1	Oryza sativa L.
OsARF5	NP_001396727.1	Oryza sativa L.
OsARF16	NP_001411795.1	Oryza sativa L.
OsARF12	XP_066165302.1	Oryza sativa L.
OsARF17	NP_001408638.1	Oryza sativa L.
OsARF25	NP_001410552.1	Oryza sativa L.
